# Supplementary material for: The Minimum Data Set for Rare Diseases: Systematic Review
Source: J Med Internet Res. 2023 Jul 27;25:e44641. doi: 10.2196/44641 (PMC10415943; doi:10.2196/44641)
Supplement: Multimedia Appendix 1 [file jmir_v25i1e44641_app1.xlsx]

## Sheet: Multimedia Appendix 1
First author	Study Title	DOI	Study Year	Study Design	Study Purpose	Territorial Dimension	MDS Implementation	MDS of generic rare disease registries	MDS of specific rare disease/specific domain	If specific, what condition/domain?	Data process	Study population	Standards/Guidelines followed
Alexandra Berger (2021)	How to design a registry for undiagnosed patients in the framework of rare disease diagnosis: suggestions on software, data set and coding system	10.1186/s13023-021-01831-3	2021	Applied research	To demonstrate how a registry for undiagnosed patients can be built and which information it should contain	Europe	Yes	No	Yes	Undiagnosed Rare Diseases	Data set is based on the minimal data set for rare disease patient registries recommended by the European Rare Disease Registries Platform, which has been built based on the French minimal data set. Two clinicians/researchers and two study nurses decided how to expand this data set and which terminologies to use.	10	German National Action Plan
Anna A. Mukhina (2020)	Primary Immunodeficiencies in Russia: Data From the National Registry.	10.3389/fimmu.2020.01491	2020	Cohort	Characterize epidemiological and clinical data through national registries	Russia	Yes	No	Yes	Primary immunodeficiencies	Russian PID (Primary immunodeficiencies) registry	2728	National Association of Experts in PID (NAEPID)
Christoph Licht (2015)	The global aHUS registry: methodology and initial patient characteristics.	10.1186/s12882-015-0195-1	2015	Cohort	Describes the methodology for the development of the global aHUS Registry, and presents baseline demographic and disease characteristics, as well as data on treatment of aHUS in the clinical practice setting	International	Yes	No	Yes	Atypical hemolytic uremic syndrome (aHUS)	Scientific oversight, governance and coordination are provided by an independent scientific advisory board (SAB); The SAB advises individuals who publish data collected from the aHUS Registry; Registry participants and nonparticipating physicians may request data access or specific analyses by submitting a concept sheet or contacting the SAB through the Registry website for evaluation; Investigat…	516	ICH GCP (International Conference on Harmonisation Good Clinical Practice Guidelines and the Declaration of Helsinki)
Claude Messiaen (2008)	CEMARA: a Web dynamic application within a N-tier architecture for rare diseases	10.3233/978-1-58603-864-9-51	2008	Case study	To contribute to the missions of the Reference Centres regarding the registration and description of their activities, coordination of the network of their correspondents, organization of the follow-up of RDs	France	Yes	Yes	No	Not applicable	Records collected from health center websites	11803	French National Plan for Rare Diseases
Claude Messiaen (2021)	10 years of CEMARA database in the AnDDI-Rares network: a unique resource facilitating research and epidemiology in developmental disorders in France.	10.1186/s13023-021-01957-4	2021	Cross-sectional cohort study	To gain knowledge about patients with developmental disorders and their care pathway in France	France	Yes	Yes	No	Not applicable	Registry Plus Linkplus to integrate data from different centers; Diagnosis match with Orphanet database; London Dysmorphology Database annotations to match keywords; To measure distance between the residence and the place where the patients accessed care the R language and packegs was used	228243	Orphanet; Plan National Maladies Rares(PNMR); French National Institute of Statistics and Economic Studies (INSEE) census; European Reference Networks
Dalibor Stanimirovic (2019)	Development of a pilot rare disease registry: A focus group study of initial steps towards the establishment of a rare disease ecosystem in Slovenia	10.1186/s13023-019-1146-x	2019	Case study	Conceptualization of the RD ecosystem in Slovenia	Slovenia	Yes	No	Yes	Non-malignant RD	Focus group sessions were used as the main data collection technique; literature review and suggestions of the focus group participants	Not applicable	Set of Common Data Elements for RD Registration
Gregory M.Pastores (2007)	The MPS I registry: design, methodology, and early findings of a global disease registry for monitoring patients with Mucopolysaccharidosis Type I.	10.1016/j.ymgme.2007.01.011	2007	Cohort	Characterize the course of disease	International	Yes	No	Yes	Mucopolysaccharidosis Type I (MPS I)	Disease registry, physicians from the Registry Board of Advisors participated in the development of the Recommended Minimum Schedule of Assessments (RMSA)	302	International standards, national regulations, and local policies
Heide Stirnadel-Farrant (2018)	Gene therapy in rare diseases: the benefits and challenges of developing a patient-centric registry for Strimvelis in ADA-SCID.	10.1186/s13023-018-0791-9	2018	Case study	To explore the benefits, challenges and overall journey taken to establish a patient-centric registry for ADA-SCID gene therapy with Strimvelis	Italy	Yes	No	Yes	adenosine deaminase severe combined immunodeficiency (ADA-SCID)	Minimum of 15 years patient follow-up; Staff will maintain regular contact with participating patients/families as part of active follow-up (e.g., quarterly in the first 2 years, annually thereafter until the 11th year and then every 2 years at 13 years, 15 years and beyond); Effectiveness will be evaluated by outcomes including survival, intervention-free survival and growth; All information wil…	50	Monitoring of patients administered advanced therapy medicinal products (ATMPs) guideline by European Medicines Agency (EMA); Validated instruments for quality of life (PedsQL™ Pediatric Quality of Life Inventory and the Ages and Stages Questionnaire)
Kylie Tingley (2020)	Evaluation of the quality of clinical data collection for a pan-Canadian cohort of children affected by inherited metabolic diseases.	10.1186/s13023-020-01358-z	2020	Cohort	Describe the development of our clinical data collection platform, discuss our data quality management plan	Canada	Yes	No	Yes	Inherited metabolic diseases	Clinical research; Interventions; Clinical outcomes; Indicators of disease management; Clinical data collection	798	Canadian Inherited Metabolic Diseases Research Network
Laia Subirats (2020)	Biomedical Holistic Ontology for People with Rare Diseases	10.3390/ijerph17176038	2020	Applied research	Provides a biomedical ontology to adequately represent the information necessary to manage a person with a rare disease	Europe	Partial implementation	Yes	No	Not applicable	Literature review; Ontologies; Access to public data on rare diseases	Not applicable	World Health Organization; Systematized Nomenclature of Medicine—Clinical Terms (SNOMED CT)
Leila R Kalankesh (2015)	Minimum data set for cystic fibrosis registry: A case study in Iran	10.5455/aim.2015.23.18-21	2015	Case study	To determine minimum data set for the CF registry in north-west of Iran	Iran	Yes	Yes	Yes	Cystic fibrosis	Availability of data on the agreed minimum data set was evaluated through reviewing the medical records of 144 patients (191 episode of care) hospitalized with diagnosis of cystic fibrosis in Tabriz children hospital from 2009 to 2014.	144	World Health Organization
Leila Shahmoradi (2019)	Instructional design, development and evaluation of congenital hypothyroidism registry system	10.14704/WEB/V16I2/a203	2020	Applied research	Design, develop and evaluate a congenital hypothyroidism management system	Iran	Yes	No	Yes	Congenital Hypothyroidism	Literature review + questionnaire	671	None
Liza J McCann (2014)	Developing a provisional, international minimal dataset for Juvenile Dermatomyositis: for use in clinical practice to inform research.	10.1186/1546-0096-12-31	2014	Applied research	To scrutinize the existing collaborative datasets to propose a common minimal core data set comprising clinical, laboratory and patient/parent reported measures for patients with JDM	UK, Italy, Canada	No	No	Yes	Juvenile dermatomyositis (JDM)	Experts working group analyzed the JDM databases (CARRA, UK JDCBS, PRINTO); Literature review	Not applicable	None
Liza J. McCann (2015)	Development of an internationally agreed minimal dataset for juvenile dermatomyositis (JDM) for clinical and research use.	10.1186/s13063-015-0784-0	2015	Applied research	To develop a consensus-approved minimum core dataset, tested in a wider setting, with the objective of achieving international agreement and to allow data collection over time on sufficient numbers of JDM patients	Internacional	Yes	No	Yes	Juvenile dermatomyositis (JDM)	Structured multi-stage consensus process through the Delphi technique used to gain clinician opinion; Patient/parent engagement/consultation through structured survey based on simplified GRADE scale; International consensus meeting of senior representative international experts in JDM tasked with undertaking nominal group consensus formation; Feasibility test of the dataset in real-life clinical …	220	GRADE (Grade of Recommendations Assessment, Development and Evaluation); Delphi method
Martina Huemer (2018)	Phenotype, treatment practice and outcome in the cobalamin-dependent remethylation disorders and MTHFR deficiency: Data from the E-HOD registry.	10.1002/jimd.12041	2018	Cohort	To explore the clinical presentation, course, treatment and impact of early treatment in patients with remethylation disorders	Europe	Yes	No	Yes	Homocystinurias and Methylation Defects	The review comprises 238 patients, from 47 centres for whom the E-HOD registry includes, as a minimum, data on medical history and enrolment visit	238	World Health Organization
Rémy Choquet (2015)	A methodology for a minimum data set for rare diseases to support national centers of excellence for healthcare and research	10.1136/amiajnl-2014-002794	2015	Cross-sectional	Develop and validate a clinical data standard for normalization and exchange of rare disease patient data	France	Yes	Yes	No	Not applicable	Draft of RD generic registries; Systematic Review; Expert panel; Survey validation on RD Task Force Group; Standardization by the national eHealth	Not applicable	French National Plan for Rare Diseases; Fast Health Interoperable Resources (FHIR); Health Level Seven (HL7), Orphanet, OMIM, or SNOMED CT standards;
Simin Derayeh (2018)	National information system for rare diseases with an approach to data architecture: A systematic review	10.5582/irdr.2018.01065	2018	Systematic review	Identify architecture of rare diseases information system	Europe, USA, Australia, Asia	Yes	Yes	No	Not applicable	Literature Review	Not applicable	WHO, European Union Council
Taruscio D. (2015)	National registries of rare diseases in Europe: an overview of the current situation and experiences	10.1159/000365897	2015	Case study	Comparatively analyses the current situation of national institutional RD registries in the EU	Europe	Yes	Yes	No	Not applicable	Building Consensus and Synergies for the EU Registration of RD Patients in Europe’ (EPIRARE)	Not applicable	European Union (EU)
Thomas Opladen (2021)	U-IMD: the first Unified European registry for inherited metabolic diseases.	10.1186/s13023-021-01726-3	2021	Applied research	To establish the first unified patient registry for Inherited Metabolic Diseases named “Unified European registry for Inherited Metabolic Diseases “(U-IMD) under the umbrella of MetabERN	Europe	Yes	No	Yes	rare inherited metabolic diseases (IMDs)	Lead by coordinated group with 3 bodies: (1) Members Board, (2) Steering Group, and (3) Work Packages; U-IMD is based on 4 elements: EU Common Data Elements (CDE); European Patient Identity Service (EUPID) support by GDPR-compliant pseudonymization tool; European Directory of Registries (ERDRI.dor): a searchable tool based on 27 characteristics; Central Metadata Repository (ERDRI.mdr)	1193	European Union Committee of Experts on Rare Diseases (EUCERD) and the European Commission Expert Group on Rare Diseases (CEG-RD) complies;
Yvette Meissner (2021)	EULAR recommendations for a core data set for pregnancy registries in rheumatology.	10.1136/annrheumdis-2020-218356	2021	Applied research	To define a core data set for registries and obser- vational studies that prospectively collect informa- tion about pregnant women with IRD including the neonatal phase (fourweeks post partum)	Europe	Yes	No	Yes	Inflammatory Rheumathic Diseases (IRD)	Two-round Delphi survey; Face-to-face meeting to achieve consensus about relevant items	Not applicable	European League Against Rheumatism (EULAR)
