# Supplementary material for: The Minimum Data Set for Rare Diseases: Systematic Review
Source: J Med Internet Res. 2023 Jul 27;25:e44641. doi: 10.2196/44641 (PMC10415943; doi:10.2196/44641)
Supplement: Multimedia Appendix 2 [file jmir_v25i1e44641_app2.xlsx]

## Sheet: Table 2
Category	Data/variable	Occurrences in the studies
Eligibility	Age at enrollment	1
	Agreement to be contacted for a protocol	2
	Barrier in financial assets	1
	Barrier in health systems	1
	Barrier regarding health professionals	1
	Central control based on formal criteria	1
	Country at time of enrollment	1
	Data validity by center center designation center	1
	Date of encounter	1
	Patient consent	4
	Patient nonopposition for the reuse of data	1
	Patient participating in a protocol	1
	Technological facilitators for communication	1
	Year of enrollment	1
Identification	Age	5
	Birth date	3
	City of birth	5
	City of residence	7
	Country of birth	3
	Country of residence	6
	Date of birth	8
	Date of form completion	1
	Demographic data	5
	Educational level	3
	Ethnic background	3
	Father's name	1
	Foetus	2
	Gender	11
	Health center	6
	Health national identifier	1
	Identifier / Patient ID	12
	Name	14
	Newborn sex	2
	Occupation	2
	Race	3
	Sex	4
	Socioeconomic status	1
	Telephone number	3
	Uncertain birth date	1
Diagnosis	Additional or unusual signs associated with the rare disease	2
	Age at diagnosis	9
	Age at first symptoms in clinically diagnosed patients	8
	Antenatal and/or neonatal information	1
	Antenatal screening	1
	Assessment of the diagnosis at center admission	2
	Biochemical phenotype	1
	Biological method used to assess the diagnosis	1
	Causal Diagnosis (final)	1
	Chromosomal description on the anomaly	1
	Classification criteria	1
	Clinical diagnosis	2
	Comment on diagnosis	1
	Confirmation method for the diagnosis	1
	Confirmation mode	1
	Confirmed (Y/N)	1
	Consanguineous marriage	7
	Current state of the diagnosis	2
	Date of diagnosis	8
	Date of disease onset	1
	Date of first symptom	9
	Diagnosis	11
	Diagnosis code	8
	Diagnostic delay	2
	diagnostic investigations (muscle biopsy)	1
	Disease activity by score	1
	Disease duration from diagnosis to enrollment	2
	Does the patient have a prenatal malformation?	1
	Enzyme activity level	1
	Etiology of the disease	1
	Family history	2
	Genotype	8
	Improvement of laboratory diagnostic methods	2
	Inheritance	4
	Laboratory tests	1
	MAA posititvy at diagnosis	1
	Medical history	2
	MRI changes of myositis at diagnosis	1
	MSA positive at diagnosis	1
	Muscle biopsy evidence of myositis at diagnosis	1
	Pathophysiology	1
	Patient having previously given a biological sample for molecular diagnosis	1
	Patient reported disease activity	2
	Patient reported global health	2
	Patient's date of inclusion in the RD centre	1
	Penetrance (Does the present subject, who carries the mutation, seem healthy?)	1
	Period of diagnosis	3
	Pre-clinically diagnosed	1
	Presence of antenatal malformation	1
	Primary physician	4
	Propositus (First patient recorded in a rare disease center for a given family)	1
	Relationship with the propositus	1
	Serum diagnosis confirmation test	1
	Sporadic or familial case	2
	Status of diagnosis	3
	Symptom Ontology description	8
	Symptom priority	2
	Time to diagnosis	1
Treatment	Adverse events of interest	1
	Any orphan drugs (according to the EMA list)	1
	Care type	1
	Comment on other type of professional	1
	Context of care	2
	Curative Therapies	1
	Cytotoxic agents	1
	Date of care performed for the patient	2
	Date treatment started	6
	Dialysis	1
	Dietary	1
	Dose	2
	Drug treatment	5
	Eculizumab use prior to enrollment	1
	ERT administration	2
	Gene therapy date	1
	Interventions	1
	Intraarticular glucocorticoid use	1
	IRD treatment during pregnancy and postpartum (DMARD use)	1
	Is a specific treatment for the rare disease administered?	1
	Lot number	1
	Medically assisted procreation	1
	Name of in charge doctor	2
	Name of the professional performing the activity	2
	NSAID use	1
	Objectives of the care activity	1
	Occupation of the personnel performing the care activity	2
	Ongoing treatment for the rare disease	1
	Orphan drug treatment	1
	Patient having physiotherapy and/or occupational therapy	3
	Patient taking a biologic	2
	Patient taking a Disease Modifying Anti-Rheumatic Drug	2
	Patient taking steroids	4
	Plasma exchange/plasma infusion	1
	prescribed orphan drug	1
	Radiotherapy	1
	Symptomatic Treatment	1
	Transplantations	3
	Treatment	4
	Treatment 12 months prior to conception (DMARD use)	1
	Treatment strategy	1
	Use of other treatments during pregnancy (Use of selected treatments)	1
	Use of potentially teratogenic medication	1
	Year of follow-up	1
Medical Consultation	Active Muscle disease	1
	active skin disease	1
	Alcohol consumption during pregnancy	1
	Alopecia	1
	Anomaly kidney	1
	Anthropometric data	11
	birth and reproductive history	1
	Birth head circumference	5
	Birth height	4
	Birth order	2
	Birth season	2
	Birth weight	6
	Blood pressure	1
	BMI	1
	Breast feeding	1
	calcinosis	1
	Cardiac disease	2
	cognitive functions	1
	Comment for relationship with the proband	1
	complications	1
	Congenital anomaly of digestive-system	1
	Congenital heart block	1
	Congenital heart defects	1
	Congenital malformations	2
	consciousness	1
	Consumption of certain medicines	2
	Consumption of vegetables and fruits containing goatrogens in mother	2
	Course of current pregnancy (Planned pregnancy	1
	cutaneous ulceration	1
	Developmental retardation	1
	Duration of pregnancy	2
	Emotional functions	1
	Estimated date of conception	1
	Examination performed	1
	fatigue due to myositis	2
	Feeding problems	1
	fever due to myositis	2
	gastrointestinal	1
	General appearance	1
	Genito-urethral malformations	1
	Gestational age	5
	Gestational diabetes	2
	Gottron's papules/Gottron's signs	2
	Healthy carrier	1
	hearing and vestibular functions	1
	Hearing impairment	1
	heliotrope rash	1
	Hepatic disease	1
	Hepatic hemangioma	2
	History of blood transfusion in newborn	2
	History of consumption of betadine	2
	Hormonal dysfunction	4
	Hypertensive pregnancy disorders)	1
	Improvement of laboratory diagnostic methods	1
	involvement pulmonary involvement suggesting interstitial lung disease	1
	Iodine deficiency in the region	2
	irritability due to myositis	2
	Is anomaly detected through examination?	1
	Levothyroxine dosage in subsequent primary evaluation periods	1
	lipodystrophy	1
	livido reticulares	1
	major organ involvement due to myositis	1
	malar/facil erythema	1
	Maternal disease	2
	Maternal iodine excess	2
	mechanic's hands	1
	Medically assisted procreation	2
	Metabolic crisis	1
	Microsomia	1
	Mother's age at delivery	2
	musculoskeletal involvement	1
	Nail-fold capillary changes	2
	Neonatal jaundice	2
	Neonatal serious adverse events during the first 28 days of live	1
	Neurologic disease	1
	Obstetrical history (Gravidity)	3
	Offer of abortion for medical reasons	1
	Ophthalmologic disease	1
	other characteristic JDM rash	2
	other erythema	1
	Others serious adverse events)	1
	pain in head and neck	1
	panniculitis	1
	Patient consultant/lead clinician	1
	Patient in a relationship with a related person	1
	Patient's date of inclusion in the RD center	1
	photosensitivity	1
	Physical exam	2
	Physician reported IRD severity	1
	Place of consultation	1
	prenatal and neonatal information	1
	presence of other muscle weakness	1
	presence of symmetrical proximal muscle wekness	1
	Primary data	2
	Psychiatric disease	1
	Raynaud's phenomenon	2
	Relationship with the proband	1
	respiratory functions	1
	Risk factors for the disease	2
	shawl sign/v-sign	1
	Singleton/multiple pregnancy	1
	Skeletal abnormalities	1
	skin functions	1
	Smoking during pregnancy	1
	subcutaneous oedema	1
	sweat test	1
	The type of delivery	2
	Thromboembolic events	1
	Tissue involvement	1
	Twin or multiple Pregnancy	2
	use of a validated skin tool for JDM	1
	use of a validated tool of score muscle strenght and/or function	1
	Use of amiodarose, cytokines, dopamine, agonists	2
	Use of anti-throid drugs in mother	2
	vasculopathic lesions	1
	vomiting	1
	weight loss due to myositis	2
Comorbidity	Arterial hypertension	1
	Description of the chosen Code (comorbidity)	2
	Diabetes mellitus	1
	Diagnosis code (comorbidity)	1
	Down syndrome	2
	Malignancy	3
	Prevalent comorbidities (Antiphospholipid syndrome)	1
	Previous thromboembolic events	1
	Renal disease	2
	Status of diagnosis (comorbidity)	1
	Thrombotic microangiopath complications	1
	Type of code (comorbidity)	1
Hospitalization	Cost of hospitalization	1
	Frequency of hospitalization per year	1
	History of hospitalization	3
Exam	ANA positivity at diagnosis	1
	Audiometry	1
	Auto-antibodies	2
	C reactive protein	2
	Cognitive testing (DQ/IQ)	1
	Corneal exam	1
	ECG	1
	Echocardiogram	1
	Elevation of muscle enzyme	2
	EMG changes of myositis at diagnosis	2
	Exercise tolerance test	1
	FVC	2
	General and specialist lab assessments	3
	glucose tolerance test	1
	Haematologic abnormalities	1
	Knee X-ray scintigraphy throid	1
	Liver volume	1
	Median nerve conduction velocity	1
	MRI of brain	1
	MRI of spine	1
	Retinal exam	1
	Serum free T4 level	1
	Serum T3RU level	1
	Serum T4 serum	1
	Serum TSH confirmation test	1
	Serum TSH level	1
	Skeletal survey	1
	Sleep study	1
	Spleen volume	1
	tHcy μmol/L before treatment	1
	Throid ultrasound	1
	TSH level on paper	1
	Type of tests and results	1
	Urinalysis	1
	Urinary GAG level	1
Outcome	Cause of death	2
	Date of death	11
	Death	6
	Death due to the rare disease	3
	Familiarity of the disease	1
	Fertility	1
	Foetal death	1
	Foetopathology	2
	Health status	9
	If death is not linked to a rare disease, the main cause of death	1
	Laboratory and responsible physician for fetopathology	1
	Live birth	1
	Mortality rate/Survival rate	2
	Neonatal death(s)	1
	Patient in stable remission	1
	Patient reported disease activity	1
	Patient reported global health	1
	Physician reported disease activity	3
	Pregnancy outcomes	7
	Transfer to adult care	1
	Transfer to another geographical area	1
Others	Agreement to be contacted for a protocol	1
	Arts and culture	1
	Biological sample donation	1
	Covariates	1
	Data on research participation	1
	De-identified data	1
	Disease prevalence	1
	Geographical region of practice and membership of societies/professional bodies	1
	Interests	1
	Link to a biobank	1
	Non-remunerative employment	1
	Number of paediatric/adult patients under their care	1
	Participation in a project	1
	Patient group	1
	Patient having ongoing follow up at this centre	1
	Patient having previously given a biological sample for research	2
	Patient non-opposition to the reuse of data	1
	Primary role	1
	Remunerative employment	1
	Result according to the ICF International classification of functioning (ICF) classification	1
	Service delivery data	1
	Sports	1
	Time off from work or school	1
	Visual acuity	1
	Walking	1
