# Supplementary material for: The Minimum Data Set for Rare Diseases: Systematic Review
Source: J Med Internet Res. 2023 Jul 27;25:e44641. doi: 10.2196/44641 (PMC10415943; doi:10.2196/44641)
Supplement: Multimedia Appendix 3 [file jmir_v25i1e44641_app3.xlsx]

## Sheet: Cópia de Table 2 CMD
Category	Data/variable	Occurrences in the studies
Eligibility	Age at enrollment	1
	Agreement to be contacted for a protocol	2
	Country at time of enrollment	1
	Date of encounter	1
Identification	Age	5
	Birth date	3
	City of birth	5
	City of residence	7
	Country of birth	3
	Country of residence	6
	Date of birth	8
	Date of form completion	1
	Demographic data	5
	Educational level	3
	Ethnic background	3
	Gender	11
	Health center	6
	Health national identifier	1
	Identifier / Patient ID	12
	Name	14
	Race	3
	Sex	4
	Socioeconomic status	1
Diagnosis	Age at diagnosis	9
	Age at first symptoms in clinically diagnosed patients	8
	Antenatal and/or neonatal information	1
	Biological method used to assess the diagnosis	1
	Causal Diagnosis (final)	1
	Clinical diagnosis	2
	Confirmation method for the diagnosis	2
	Consanguineous marriage	7
	Current state of the diagnosis	2
	Date of diagnosis	8
	Date of disease onset	1
	Date of first symptom	9
	Diagnosis name	11
	Diagnosis code	8
	Family history	2
	Medical history	2
	Patient reported disease activity	2
	Patient's date of inclusion in the RD centre	1
	Presence of antenatal malformation	1
	Primary physician	4
	Status of diagnosis	3
	Symptom Ontology description	8
	Time to diagnosis	1
Treatment	Date treatment started	6
	Drug treatment	5
	Is a specific treatment for the rare disease administered?	1
	Ongoing treatment for the rare disease	1
	Patient having physiotherapy and/or occupational therapy	3
	Treatment	4
Medical Consultation	Mother's age at delivery	2
Comorbity	Diagnosis code (comorbidity)	1
Outcome	Cause of death	2
	Date of death	11
	Death	6
	Death due to the rare disease	3
	Familiarity of the disease	1
Other	Patient having ongoing follow up at this centre	1
